# Supplementary material for: The patellofemoral morphology and the normal predicted value of tibial tuberosity-trochlear groove distance in the Chinese population
Source: BMC Musculoskelet Disord. 2021 Jun 23;22:575. doi: 10.1186/s12891-021-04454-8 (PMC8223279; doi:10.1186/s12891-021-04454-8)
Supplement: Supplementary file 1 — Additional file 1. [file 12891_2021_4454_MOESM1_ESM.xlsx]

## Sheet: Sheet1
BMI	PT	PFT	PW	PLFW	wiberg	PLL	PAL	fML	fAP	fML/fAP	tML	tAP	TT-TG	AFO	PFO	SA	LTI	MTI	TA
22.913	21.49	10.79	47.72	33.11	0.693839	42.62	32.07	85.38	63.86	1.33699	79.59	53.59	13.77	3.9	25.92	146.04	15.57	18.39	0.42
21.9713	20.87	10.81	48.78	28.19	0.577901	42.93	30.63	87.81	65.26	1.34554	80.64	55.47	8.36	6.84	28.14	145.36	19.42	15.22	2.73
20.6193	22.4	11.71	43.74	24.41	0.55807	38.81	26.7	83.3	67.96	1.22572	79.59	53.19	12.67	5.73	29.33	139.53	20.69	19.78	2.24
21.9713	20.32	11.7	44.14	27.63	0.625963	42.68	28.62	80.93	62.7	1.29075	77.13	52.04	14.57	7.03	26.6	140.63	17.35	22.02	1.09
20.2812	20.45	11.96	45.45	24.63	0.541914	42.74	28.59	81.17	64.55	1.25747	78.02	52.21	13.85	6.15	25.51	139.51	22.04	18.45	2.72
21.7181	21.17	10.87	45.11	24.52	0.54356	43.3	29.02	82.43	62.95	1.30945	78.08	54.84	16.88	5.1	23.29	129.47	20.98	29.55	1.43
21.7079	20.81	10.65	45.05	27.17	0.603108	44.94	31.1	79.92	60.64	1.31794	78.66	51.61	13.69	5.7	24.2	146.01	15.69	18.3	-0.53
21.9713	20.94	11.04	46.91	26.8	0.571307	45.56	32.02	86.92	67.91	1.27993	79.56	57.4	12.41	6.29	25.09	137.73	22.28	19.99	4.56
19.6052	21.03	11.29	41.68	22.49	0.539587	44.06	29.86	82.61	62.99	1.31148	76.68	48.54	11.73	7.69	28.21	137.42	24.34	18.24	4.21
21.7993	21.19	10.5	49.41	27.09	0.54827	42.79	26.11	83.51	64.04	1.30403	76.11	51.05	6.5	5.47	25.69	136.41	26.18	17.41	3.26
23.03	23.09	10.88	47.35	27.85	0.588173	44.22	32.82	86.65	68.62	1.26275	80.34	56.7	12.21	3.97	26.86	144.59	19.02	16.39	3.02
21.4533	20.48	10.71	44.67	28.09	0.628834	43.59	28.86	80.13	63.07	1.27049	76.91	51.75	13.94	7.24	26.65	139.92	20.44	19.64	1.63
22.8571	20.21	10.33	43.74	24.61	0.562643	45.87	31.32	85.54	63.46	1.34794	78.99	53.85	14.73	8.02	25.36	132.88	27.97	19.15	5.24
22.2041	24.5	13.06	48.21	26.58	0.551338	47.6	31.2	88.73	67.31	1.31823	80.07	59.62	15.53	6.93	28.93	139.18	24.35	16.47	6.35
24.4898	24.09	11.58	47.83	31.21	0.652519	44.08	30.95	85.06	68.4	1.24357	75.82	57.19	13.56	6.01	28.19	147.66	18	14.34	4.01
22.2041	20.28	11.07	45.21	26.7	0.590577	43.99	29.98	84.74	67.87	1.24856	78.93	52.71	15.05	4.5	28.99	143.71	19.13	17.16	3.87
22.8571	22	12.61	43.82	24.96	0.569603	43	28.44	82.49	63.64	1.2962	78.62	53.22	13.4	4.65	27.07	143.06	18.63	18.31	2.53
20.898	22.43	11.19	45.67	26.21	0.5739	43.38	25.69	89.35	65.84	1.35708	81.03	54.17	14.98	6.03	25.06	136.65	24.16	19.19	3.47
20.2449	23.34	13.46	47.43	27.5	0.579802	49.22	31.33	87.89	69.64	1.26206	80.45	57.82	14.11	7.45	27.78	140.32	23.6	16.08	5.85
20.0474	22.93	11.53	46.64	26.87	0.576115	47.27	27.97	81.18	65.13	1.24643	77.62	53.2	13.28	4.85	22.77	139.49	21.65	18.86	2.82
25.1278	22.46	10.47	46.5	23.78	0.511398	46.2	31.99	85.75	67.74	1.26587	77.89	56.91	14.54	7.91	27.54	136.1	22.32	21.58	3.35
22.5981	21.3	11.95	48.91	30.05	0.614394	44.46	30.79	91.99	62.97	1.46085	81.42	58.1	16.94	4.13	22.86	145.16	16.84	18	1.99
23.8088	24.07	11.19	52.19	30.71	0.588427	48.06	31.29	87.08	68.63	1.26883	85.39	59.78	16.17	8.97	25.05	130.85	23.08	26.07	-0.68
26.2346	23.82	12.68	47.37	27.72	0.58518	45.22	28.08	86.57	69.79	1.24044	82.09	57.15	15.4	5.75	28.1	139.88	20.63	19.49	2.47
19.7531	22.53	12.83	48.58	26.36	0.54261	46.56	30.89	85.46	65.47	1.30533	81.8	54.7	13.94	4.81	30.08	139.44	19.95	20.61	0.41
21.847	22.85	11.26	45.14	26.54	0.587949	42.62	30.34	85.16	66.98	1.27142	78.47	53.12	14.83	8.59	25.89	135.28	22.68	22.04	2.59
23.8884	24.62	12.71	49.91	29.35	0.588059	48.34	31.48	92.91	71.13	1.3062	85.27	63.15	16.79	5.65	25.57	139.31	23.26	17.43	5.09
23.3747	22.04	11.53	46.93	27.14	0.578308	44.4	32.72	91.51	67.13	1.36318	84.01	56.15	16.62	6.78	25.6	135.64	24.37	19.99	4.22
20.2865	22.47	12.4	46.27	25.04	0.541171	43.23	30.89	83.52	66.77	1.25086	80.04	56.21	14.09	8.53	26.3	131.61	22.85	25.54	-0.49
21.3294	21.15	10.96	46.16	27.81	0.60247	43.01	31.99	85.22	64.81	1.31492	82.1	55.83	14.52	8.3	24.02	151.79	16.75	11.46	5.32
27.7575	22.18	11.39	49.96	28.72	0.57486	49.34	37.22	93.68	72.22	1.29715	87.73	60.48	15.95	6.01	28.51	147.24	18.23	14.53	3.14
21.6049	22.88	13.1	47.11	26.84	0.56973	45.11	30.93	90.86	69.9	1.29986	85.07	56.72	15.86	5.64	31.58	138	20.67	21.33	2.54
21.9138	23.44	12.14	46.28	26.9	0.581245	49.98	33.68	89.51	72.47	1.23513	81.46	58.05	15.3	7.66	29.27	142.97	19.13	17.9	4.67
21.9138	25.72	13.08	49.07	27.87	0.567964	51.37	38.24	92.92	71.07	1.30744	82.59	62.79	16.69	6.71	28.45	140.95	17.98	21.07	0.78
26.2966	25.77	13.54	50.19	30.67	0.611078	46.77	30.34	94.36	71.82	1.31384	86.45	57.86	17	8.13	27.97	134.51	22.06	23.43	4.75
21.7776	22.62	12.84	43.49	26.89	0.618303	43.83	31.41	82.56	64.86	1.2729	79.95	55.79	13.96	8.53	24.1	138.03	22.03	19.94	2.28
23.6713	21.76	11.75	49.01	27.17	0.554377	48.23	31.28	87.89	68.06	1.29136	81.02	58.67	13.79	6.23	28.91	136.81	19.79	23.4	-0.49
22.0932	22.39	11.32	43.76	24.84	0.567642	41.56	29.57	83.08	61.41	1.35287	79.12	57.02	13.42	5.81	26.79	132.05	19.99	27.96	-1.9
23.2912	26.38	12.65	53.58	30.15	0.56271	51.07	30.65	92.4	74.37	1.24244	81.56	56.89	15.95	6.42	26.38	136.12	22.92	20.96	4.17
21.5349	22.37	13.19	48.75	26.17	0.536821	46.28	32.76	85.94	67.65	1.27036	82	54.32	14.69	4.72	28.34	140.12	19.69	20.19	1.44
19.5312	18.43	9.93	38.78	24.29	0.626354	37.66	27.34	71.88	56.48	1.27266	67.2	44.83	12.94	6.34	23.01	138.81	16.3	24.89	0.34
19.5312	18.09	9.68	34.81	19.64	0.564206	35.03	24.95	71.36	55.04	1.29651	67.24	44.92	13.21	7.13	23.83	135	21.8	23.2	6.15
20.3125	18.05	9.14	39.84	22.87	0.574046	35.84	25.3	70.31	56.17	1.25174	64.37	44.27	11.1	4.77	26.19	143.94	20.21	15.85	2.23
19.5312	19.84	8.85	38.99	23.45	0.601436	38.25	26.17	67.51	57.52	1.17368	66.36	46.77	12.52	6.74	25.16	143.37	17.58	19.05	0.15
21.4844	19.9	11.19	40.3	20.43	0.506948	36.87	26.44	71.79	56.03	1.28128	67.66	47.06	12.53	6.6	23.13	139.22	17.38	23.4	1.59
24.6094	19.79	12.28	41.82	23.52	0.56241	38.15	29.24	72.13	60.86	1.18518	68.58	49.15	12.24	4.05	24.79	136.85	18.6	24.55	1.08
25.0762	19.67	10.41	43.09	25.33	0.587839	42.54	29.14	73.87	62.29	1.1859	69.95	46.66	11.98	8.09	24.78	141.28	25.41	13.31	5.52
19.052	19.14	11.45	37.79	22.12	0.58534	34.4	22.89	70.36	56.2	1.25196	68.04	47.2	13.21	5.78	21.78	141.08	19.46	19.46	2.34
20.9572	20.73	11.59	42.59	23.53	0.552477	36.96	28.07	77.51	61.07	1.2692	70.43	48.85	12.31	7.34	24.55	141.53	18.52	19.95	3.68
19.052	19.5	11.5	38.37	22.17	0.577795	37.86	25.29	71.98	57.12	1.26015	69.38	47.43	14.8	6.04	25.04	136.18	21.39	22.43	1.9
26.3465	20.61	10.58	42.01	24.73	0.588669	40.48	28.61	75.92	63.52	1.19521	69.81	52.17	12.83	7.23	21.5	137.62	25.82	16.56	4.53
20.7008	19.2	11.13	37.61	22.99	0.611274	33.99	24.08	73.98	58.57	1.2631	70.49	47.49	13.78	4.95	22.25	136.36	23.78	19.86	0.23
19.5717	19.67	10.54	39.97	22.98	0.574931	37.54	27.58	74.79	58.21	1.28483	70.78	50.26	13.07	7.36	23.42	138.9	19.44	21.66	0.7
22.3081	18.51	10.84	39.9	22.19	0.55614	38.75	23.68	71.87	57.97	1.23978	69.99	48.46	12.28	4.36	21.78	141.47	18.93	19.6	1.65
22.68	20.45	12.62	41.47	21.88	0.52761	38.89	25.79	71.68	55.58	1.28967	69.05	48.4	13.03	3.14	22.02	129.21	25.86	24.94	3.48
20.4491	17.33	10.08	40.04	22.03	0.5502	37.4	26.39	73.12	58.79	1.24375	68.66	45.06	11.58	4.29	25.25	137.92	21.37	20.71	0.86
20.8209	19.16	11.11	39.01	22.71	0.582158	37.71	25.03	72.81	57.9	1.25751	69.23	45.6	12.54	3.75	24.94	134.9	22.5	22.6	1.96
21.1927	20.44	11.39	38	21.26	0.559474	38.58	26.34	70.63	58.79	1.20139	67.32	47.15	13.21	6.52	22.83	125.36	29.08	25.56	3.75
25.7117	20.89	13.41	43.1	22.62	0.524826	47.01	28.74	80.82	64.32	1.25653	76.81	53.75	13.74	5.3	23.34	132.64	23.49	23.87	1.72
20.5693	20.24	11.33	39.27	21.68	0.552075	37.04	25.19	74.15	62.09	1.19423	70.9	49.54	13.09	4.1	26.58	138.16	23.94	17.9	5.85
19.0311	18.53	10.36	36.77	23.43	0.637204	37.34	24.22	78.22	60.53	1.29225	72.53	49.98	13.82	6.07	26.04	134.15	24.69	21.15	4.02
20.9366	22.85	12.58	44.49	23.51	0.528433	43.43	28.12	76	64.87	1.17157	69.87	48.45	13.02	6.16	28.08	137.98	21.84	20.18	5.43
22.3214	19.19	9.47	42.62	25.68	0.602534	37.38	25.27	72.43	57.93	1.2503	68.8	48.27	12.64	3.37	24.76	142.55	17.94	19.5	2.66
21.5139	19.78	10.59	40.96	22.85	0.557861	40.37	26.61	75.82	64.67	1.17241	72.31	51.15	12.45	5.25	27.44	141.25	22.38	16.37	3.04
19.3625	20.32	11.03	41.17	23.06	0.560117	37.31	27.26	74.56	59.89	1.24495	70.73	49.72	13.98	6.05	23.8	135.12	25.9	18.98	4.52
19.8413	18.5	9.86	37.93	23.45	0.618244	38.16	27.24	73.71	60.4	1.22036	70.27	48.01	13.14	5.43	26.55	139.48	18.91	21.61	0.37
16.8962	22.06	11.31	45.12	25.27	0.560062	39.95	27.22	73.96	64.25	1.15113	71.15	51.52	13.94	8.02	23.36	140.96	24.37	14.67	6.1
20.7612	20.36	11.36	42.64	27.2	0.637899	39.02	27.64	81.35	63.97	1.27169	76.24	49.57	15.02	7.75	24.93	138.86	22.52	18.62	4.05
18.6851	20.11	10.59	42.14	24.15	0.57309	39.94	28.63	75.35	61.39	1.2274	70.2	49.28	11.77	4.04	22.5	140.32	18.64	21.05	0.53
18.424	18.78	10.51	39.05	22.57	0.577977	40	26.73	72.59	60.83	1.19333	69.39	49.77	12.89	5.76	24.81	137.32	24.99	17.69	6.42
16.3304	20.43	11.65	37.54	20.91	0.557006	37.91	29	74.79	62.39	1.19875	70.32	50.33	12.05	5.57	27.39	140.8	20.84	18.37	4.38
23.03	22.14	10.94	42.66	25.24	0.591655	41.1	25.48	75.36	61.73	1.2208	73.66	52.77	12.95	4.46	25.27	145.62	15.03	19.35	0.47
20.7612	21.82	12	43.48	25.21	0.579807	44.99	31.65	76.86	60.29	1.27484	72.27	49.17	13.32	4.4	26	148.8	11.16	20.04	-2.86
23.1834	21.72	11.76	44.19	25.58	0.578864	40.98	28.79	76.68	62.98	1.21753	72.75	53.3	13.33	4.62	25.66	130.14	22.14	27.73	0.83
21.3039	19.19	10.71	40.14	24.33	0.606129	38.14	26.69	72.54	62.43	1.16194	68.71	47.54	11.21	6.6	26.75	131.51	28.46	20.03	7.12
21.7738	17.43	10.27	39.43	23.79	0.603348	38.37	27.3	73.84	59.36	1.24394	69.7	48.23	13.21	7.15	22.84	138.81	23.78	17.42	4.66
21.1073	20.71	10.54	40.8	23.12	0.566667	39.88	28.17	72.42	62.71	1.15484	70.34	49.51	12.29	3.83	27.17	140.2	22.59	17.21	5.17
22.5827	18.97	11.03	41.53	25.23	0.607513	40.86	27.02	82.44	60.42	1.36445	74.71	49.82	13.86	5.24	26.15	137.82	23.96	18.22	4.59
sex: 38 women, 40 men; age: 21~41; height: 160~185; weight: 45~95
